# Supplementary material for: Selective Menin Deletion in the Hippocampal CA1 Region Leads to Disruption of Contextual Memory in the MEN1 Conditional Knockout Mouse: Behavioral Restoration and Gain of Function following the Reintroduction of MEN1 Gene
Source: Cells. 2022 Dec 12;11(24):4019. doi: 10.3390/cells11244019 (PMC9776806; doi:10.3390/cells11244019)
Supplement: Supplementary file 1 [file cells-11-04019-s001.zip]

Archive with 1 entries (1 files):
- cells-1901780-supplementary.pdf
